# Supplementary material for: Combined In Vitro and Computational Investigations on Synthesized Sulfonamide-Based Antidiabetic Agents
Source: Pharmaceuticals (Basel). 2026 Mar 26;19(4):538. doi: 10.3390/ph19040538 (PMC13118603; doi:10.3390/ph19040538)
Supplement: Supplementary file 1 [file pharmaceuticals-19-00538-s001.zip]

Archive with 1 entries (1 files):
- pharmaceuticals-4200267-supplementary.pdf
